# Supplementary material for: Correction: Use of a Four-Tiered Graph to Parse the Factors Leading to Phenotypic Clustering in Bacteria: A Case Study Based on Samples from the Aletsch Glacier
Source: PLoS One. 2013 Jun 18;8(6):10.1371/annotation/3f02ad8b-6dac-4460-a969-90b3f5eb1306. doi: 10.1371/annotation/3f02ad8b-6dac-4460-a969-90b3f5eb1306 (PMC3686615; doi:10.1371/annotation/3f02ad8b-6dac-4460-a969-90b3f5eb1306)
Supplement: Supplementary file 1 [file pone.3f02ad8b-6dac-4460-a969-90b3f5eb1306.s001.zip]

Archive with 7 entries (6 files):
- sample_data/
- sample_data/enzymatic_profile.csv
- create_cluster_cluster_assmat.m
- display_hierarchy.m
- four_tiered_layout.m
- README.txt
- RUN_FIRST_script_import_data_and_create_structures.m
