# Supplementary material for: Correction: Use of a Four-Tiered Graph to Parse the Factors Leading to Phenotypic Clustering in Bacteria: A Case Study Based on Samples from the Aletsch Glacier
Source: PLoS One. 2013 Jun 18;8(6):10.1371/annotation/3f02ad8b-6dac-4460-a969-90b3f5eb1306. doi: 10.1371/annotation/3f02ad8b-6dac-4460-a969-90b3f5eb1306 (PMC3686615; doi:10.1371/annotation/3f02ad8b-6dac-4460-a969-90b3f5eb1306)
Supplement: Supplementary file 1 [file pone.3f02ad8b-6dac-4460-a969-90b3f5eb1306.s001.zip › sample_data/enzymatic_profile.csv]

Enzyme	BLb1	BLa11	BLg9	BLa8	BLg11	MGDc11	MGDc2	MGDf3	MGDe3	MGDc7	MGDe6	MGDh5	MGDd10	GRPAg9	GRPAb1	GRPAa2	GRPBc7	GRPBd1	GRPBg11	GSMa1	GSMg2	GSMc1	GSMa5	GDe2	GDf1	GDb1	GDd8	GCDAa1	GCDAc9	GCDAf3	GCDA g5	GCDB b1	GCDBa11	GCDBh1	GCDBb4	GRPBg5	BUZ2	BUZ3	CHA0	Serr792	SerrWS
Alkaline phosphatase	1	1	1	1	1	1	1	1	1	1	1	1	1	1	1	1	1	1	1	1	1	1	1	1	1	1	1	1	1	1	1	1	1	1	1	1	1	1	1	1	1
Esterase (C4)	1	1	1	1	1	1	1	1	1	1	1	1	1	1	1	1	1	1	1	1	1	1	1	1	1	1	1	1	1	1	1	1	1	1	1	1	1	1	1	1	1
Esterase lipase (C8)	1	1	1	1	1	1	1	1	1	1	1	1	1	1	1	1	1	1	1	1	1	1	1	1	1	1	1	1	1	1	1	1	1	1	1	1	1	1	1	1	1
Lipase	1	0	1	1	0	1	0	0	1	1	0	0	0	1	1	1	0	0	0	0	0	0	0	0	0	0	0	0	0	0	0	0	0	0	0	0	0	0	1	1	1
Leucine arylamidase	1	1	1	1	1	1	1	0	1	1	1	1	1	1	1	1	1	1	1	1	1	1	1	1	1	1	1	1	1	1	1	1	1	1	1	1	1	1	1	1	1
Valine arylamidase	1	1	1	1	1	1	1	0	1	1	0	0	1	0	1	1	0	1	1	1	1	1	0	1	1	1	1	1	1	1	1	1	1	1	1	1	1	1	1	0	0
Cystine arylamidase	0	0	0	0	0	0	0	0	1	0	0	0	0	0	0	0	0	0	0	0	0	0	0	1	1	0	0	1	1	1	0	0	0	0	0	1	1	1	0	0	0
Trypsin	0	0	0	0	0	0	0	0	1	1	0	0	0	0	0	0	0	0	0	0	0	0	0	0	0	0	0	0	1	0	0	0	0	0	0	1	1	1	0	0	0
alpha- chymotrypsin	0	0	0	0	0	0	0	0	0	0	0	0	0	0	0	0	0	0	0	0	0	0	0	0	0	0	0	0	0	0	0	0	0	0	0	0	1	1	0	0	0
Acid phosphatase	1	1	1	1	1	1	1	1	1	1	1	1	1	1	1	1	1	1	1	1	1	1	1	1	1	1	1	1	1	1	1	1	1	1	1	1	1	1	1	1	1
Naphthol-AS-BI-phosphohydrolase	1	1	1	1	1	1	1	1	1	1	1	1	1	1	1	1	1	1	1	1	1	1	1	1	1	1	1	1	1	1	1	1	1	1	1	1	1	1	1	1	1
alpha-galactosidase	0	0	0	0	0	0	0	0	0	0	0	0	0	0	0	0	0	0	0	0	0	0	0	0	0	0	0	0	0	0	0	0	0	0	0	0	1	1	0	0	0
beta-galactosidase	0	1	1	1	1	1	1	1	1	1	0	0	1	1	1	1	1	1	1	1	1	1	1	1	1	0	1	0	0	1	0	1	0	0	0	1	1	1	0	1	1
beta-glucuronidase	0	1	0	1	1	1	1	0	0	0	0	0	1	0	1	0	1	1	0	0	1	1	1	1	1	0	1	0	0	0	0	0	0	0	0	0	0	0	0	0	0
alpha-glucosidase	0	1	1	1	1	1	1	1	1	0	0	0	1	0	1	1	1	1	1	1	1	1	0	1	1	0	1	0	0	1	0	0	0	0	0	1	1	1	0	1	1
beta-glucosidase	0	1	1	1	1	1	1	0	1	1	0	0	1	0	1	1	1	1	1	1	1	1	1	1	1	0	1	0	0	1	0	1	0	0	0	1	1	1	0	0	0
N-acetyl-beta-glucosaminidase	0	1	1	1	1	1	1	0	1	1	0	0	1	0	1	1	1	1	1	1	1	1	1	1	1	0	1	0	0	1	0	1	0	0	0	1	1	1	0	1	1
alpha-mannosidase	0	0	0	0	0	0	0	0	0	0	0	0	0	0	0	0	0	0	0	0	0	0	0	0	0	0	0	0	0	0	0	0	0	0	0	0	1	1	0	0	0
alpha-fucosidase	0	0	0	0	0	0	0	0	0	0	0	0	0	0	0	0	0	0	0	0	0	0	0	0	0	0	0	0	0	0	0	0	0	0	0	0	1	0	0	0	0
