# Supplementary material for: Correction: Use of a Four-Tiered Graph to Parse the Factors Leading to Phenotypic Clustering in Bacteria: A Case Study Based on Samples from the Aletsch Glacier
Source: PLoS One. 2013 Jun 18;8(6):10.1371/annotation/3f02ad8b-6dac-4460-a969-90b3f5eb1306. doi: 10.1371/annotation/3f02ad8b-6dac-4460-a969-90b3f5eb1306 (PMC3686615; doi:10.1371/annotation/3f02ad8b-6dac-4460-a969-90b3f5eb1306)
Supplement: Supplementary file 1 [file pone.3f02ad8b-6dac-4460-a969-90b3f5eb1306.s001.zip › create_cluster_cluster_assmat.m]

function [assmat names] = create_cluster_cluster_assmat(clusters_st, clusters_rs, strains_arg, resources_arg)
% this function takes as arguments the cluster structure of both the
% strains and the resources and for each of the clusters contained in both
% of them finds the corresponding clusters on the other side of the
% bipartite graph.
% It also returns an array of names containing the strains' and resources'
% names on both ends, and the outgoing and ingoing degrees of the strain
% clusters and resource clusters, respectively, in the middle.

nb_strains = length(clusters_rs{1,3}); %length of the profile of any of the resources
nb_resources = length(clusters_st{1,3}); %length of the profile of any of the strains
nb_clusters_st = size(clusters_st, 1);
nb_clusters_rs = size(clusters_rs, 1);

%creating the association matrix of strain -> strain cluster links
assmat_st = zeros(nb_strains, nb_clusters_st);

for i = 1:nb_clusters_st
    strains = clusters_st{i,4};
    for j = 1:length(strains)
        assmat_st( strains(j), i ) = 1;
    end
end


%creating the association matrix of resource cluster -> resource links
assmat_rs = zeros(nb_clusters_rs, nb_resources);

for i = 1:nb_clusters_rs
    resources = clusters_rs{i,4};
    for j = 1:length(resources)
        assmat_rs( i, resources(j) ) = 1;
    end
end


%creating the directed association matrix of cluster-cluster associations
assmat_clusters = zeros(nb_clusters_st, nb_clusters_rs);
for i = 1:nb_clusters_st
    profile = clusters_st{i,3};
    
    positives = find(profile);
    
    for j = 1:length(positives)
        
        index_rs_cluster = 1;
        while isempty(find( cell2mat(clusters_rs(index_rs_cluster,4)) == positives(j), 1))
            index_rs_cluster = index_rs_cluster + 1;
        end
        assmat_clusters(i, index_rs_cluster) = 1;
        
    end 
end

%building the complete association matrix
assmat = [ %constructed block-by-block for more clarity
    zeros(nb_strains) assmat_st zeros(nb_strains, nb_clusters_rs) zeros(nb_strains, nb_resources)                 ;
    zeros(nb_clusters_st, nb_strains) zeros(nb_clusters_st) assmat_clusters zeros(nb_clusters_st, nb_resources)   ;
    zeros(nb_clusters_rs, nb_strains) zeros(nb_clusters_rs, nb_clusters_st) zeros(nb_clusters_rs) assmat_rs     ;
    zeros(nb_resources, nb_strains), zeros(nb_resources, nb_clusters_st) zeros(nb_resources, nb_clusters_rs) zeros(nb_resources) ];

assmat = sparse(assmat); %more efficient storage

%creating the array of names
name_strains = strains_arg(:,2);
name_resources = resources_arg(:,2);

degree_cluster_st = cellstr(num2str(sum(assmat_clusters, 2))); %cell array of strings
degree_cluster_rs = cellstr(num2str(sum(assmat_clusters)'));

names = [ name_strains ; degree_cluster_st ; degree_cluster_rs ; name_resources];
