# Supplementary material for: Correction: Use of a Four-Tiered Graph to Parse the Factors Leading to Phenotypic Clustering in Bacteria: A Case Study Based on Samples from the Aletsch Glacier
Source: PLoS One. 2013 Jun 18;8(6):10.1371/annotation/3f02ad8b-6dac-4460-a969-90b3f5eb1306. doi: 10.1371/annotation/3f02ad8b-6dac-4460-a969-90b3f5eb1306 (PMC3686615; doi:10.1371/annotation/3f02ad8b-6dac-4460-a969-90b3f5eb1306)
Supplement: Supplementary file 1 [file pone.3f02ad8b-6dac-4460-a969-90b3f5eb1306.s001.zip › display_hierarchy.m]

function clusters = display_hierarchy(patterns, names)

names = names(:,2); % keep only names

nb_resources = size(patterns);
nb_strains = nb_resources(2);
cluster_index = 1;
clusters = cell(1,5);

for i = nb_strains:-1:0

    %%%FIND CLUSTERING INFORMATION

    nsub = find(sum(patterns,2)==i); %nb resources used by i bacteria

    if ~isempty(nsub)
        resources = patterns(nsub,:);
        nb_resources_level = size(resources);
        nb_resources_level = nb_resources_level(1);
        profiles = unique(resources, 'rows');
        nb_profiles = size(profiles); nb_profiles = nb_profiles(1);

        for k = 1:nb_profiles
            cluster_id = [ i k ];

            clusters{cluster_index, 1} = cluster_index;
            clusters{cluster_index, 2} = cluster_id;
            clusters{cluster_index, 3} = profiles(k,:);

            %finding a link between the current and the upper clusters, if
            %there is one
            for m = cluster_index-1:-1:1

                %test whether the intersection of the two profiles is equal
                %to the first (means that the second includes the first)
                %the considered cluster must have a non-zero profile
                if isequal( clusters{cluster_index,3}.*clusters{m,3} , clusters{cluster_index,3} ) ...
                        && ~isequal( clusters{cluster_index,3}, zeros(1,nb_strains) )

                    clusters{m,5} = clusters{cluster_index,1};
                    %once a link has been found, once has to check whether
                    %the cluster is linked to other clusters of the same
                    %level
                    level_current = clusters{m,2}; level_current = level_current(1);
                    for n = m-1:-1:1 %upward in levels
                        level = clusters{n,2}; level = level(1);
                        if level ~= level_current
                            break %abandon if we have changed level
                        else
                            %redo the test
                            if isequal( clusters{cluster_index,3}.*clusters{n,3} , clusters{cluster_index,3} )
                                %concatenante: there are several links
                                clusters{n,5} = [ clusters{n,5} clusters{cluster_index,1} ];
                            end
                        end
                    end

                    %we sort the links in ascending order because we don't
                    %want it to be messy, like my momma always said
                    clusters{cluster_index, 5} = sort( clusters{cluster_index, 5} );

                    break %we have found one or more links, now exit the loop of link seeking
                end

            end
            
            for l = 1:nb_resources_level
                cmp = ( resources(l,:) == profiles(k,:) );
                if isempty(find(cmp == 0, 1)) %the considered resource belongs to the current profile
                    clusters{cluster_index, 4} = [ clusters{cluster_index, 4} nsub(l) ];
                end
            end

            cluster_index = cluster_index+1;
        end
    end
end

cluster_index = 1;
for i = nb_strains:-1:0

    nsub = find(sum(patterns,2)==i); %nb resources used by i bacteria

    if isempty(nsub)
        fprintf('Level %i, no cluster\n\n', i)
    else
        resources = patterns(nsub,:);
        nb_resources_level = size(resources);
        nb_resources_level = nb_resources_level(1);
        profiles = unique(resources, 'rows');
        nb_profiles = size(profiles); nb_profiles = nb_profiles(1);

        if nb_profiles >1
            plural = 's';
        else
            plural = '';
        end

        fprintf('Level %i, %i cluster%s:\n', i, nb_profiles, plural)

        for k = 1:nb_profiles
            cluster_id = [ i k ];

            %%% DISPLAY CLUSTER'S COMPOSITION
            if ~isempty(clusters{cluster_index, 5}) %the cluster has at least one link to an upper cluster
                links = (clusters{cluster_index, 5});

                link_str = 'parent to ';
                for p = 1:length(links)
                    id_str = clusters{links(p),2};
                    link_str = [ link_str int2str(id_str(1)) '.' int2str(id_str(2)) ' and ' ]; %#ok<AGROW>
                end
                link_str = link_str(1:end-5); %remove the last ' and '
            else
                link_str = 'no parent';
            end

            fprintf('\tCluster %s (%s)\n\t\t  > Profile: %s\n', [int2str(cluster_id(1)) '.' int2str(cluster_id(2))], link_str, int2str(profiles(k,:)) )

            for l = 1:nb_resources_level
                cmp = ( resources(l,:) == profiles(k,:) );
                if isempty(find(cmp == 0, 1)) %the considered resource belongs to the current profile
                    fprintf('\t\t  | %s\n', names{nsub(l)})
                end
            end
            fprintf('\n')
            cluster_index = cluster_index+1;
        end
    end
end

nb_clusters = size(clusters); nb_clusters = nb_clusters(1);
fprintf('%d clusters found.\n\n', nb_clusters)
