# Supplementary material for: Correction: Use of a Four-Tiered Graph to Parse the Factors Leading to Phenotypic Clustering in Bacteria: A Case Study Based on Samples from the Aletsch Glacier
Source: PLoS One. 2013 Jun 18;8(6):10.1371/annotation/3f02ad8b-6dac-4460-a969-90b3f5eb1306. doi: 10.1371/annotation/3f02ad8b-6dac-4460-a969-90b3f5eb1306 (PMC3686615; doi:10.1371/annotation/3f02ad8b-6dac-4460-a969-90b3f5eb1306)
Supplement: Supplementary file 1 [file pone.3f02ad8b-6dac-4460-a969-90b3f5eb1306.s001.zip › four_tiered_layout.m]

function four_tiered_layout(clusters_st, assmat, sizes, strains, resources)

%<INPUTS>
% * clusters_st is a list of phenotypic clusters of bacterial strains, with
% their profile.
% * assmat is the complete association matrix describing links from strains
% to strain clusters, from strain clusters to resource clusters, and from
% resource clusters to resources.
% * size is a simple vector containing the number of strains, number of
% strain clusters, number of resource clusters and number of resources so
% that the association matrix can be parsed by the function. With the
% sample data given, it would be [41 22 13 19], or 
% [nb_strains nb_clusters_st nb_clusters_rs nb_resources]
% * strains and resources are the lists produced by the import script
%
% ** sample function call  ** (will use the settings below)
% four_tiered_layout(clusters_st, assmat_complete, [nb_strains nb_clusters_st nb_clusters_rs nb_resources], strains, resources)
%</INPUTS>

%<SETTINGS>
global layer_size;
node_size = 25;
node_size_small = 12;
node_size_verysmall = 8;
collision_separator = 21;
layer_size = 250;
outfile = 'myGraph.gml';
strainColor = 'FF0000'; %red
resourceColor = '0000FF'; %blue
clusterColor = 'BBBBBB'; %light gray
edgeColor = '666666'; %darker gray
nameFontSize = 5;
degreeFontSize = 14;
strain_shape = 'rectangle';
cluster_shape = 'oval';
resource_shape = 'rectangle';
%</SETTINGS>

nb_strains = sizes(1);
nb_clusters_st = sizes(2);
nb_clusters_rs = sizes(3);
nb_clusters = sizes(2)+sizes(3);
nb_resources = sizes(4);

%% I. Coordinates of the first cluster layer (strains)

fprintf('Calculating coordinates of the strains clusters layer...\n')

st_cluster_profiles = cell2mat(clusters_st(:,3));

%strain clusters' similarity matrix (uses the Hamming distance)
stcl_sim = 1-squareform(pdist(st_cluster_profiles, 'hamming'));
%strain clusters' similarity matrix (uses Pearson's correlation coefficients)
% stcl_sim = corr(st_cluster_profiles', 'type', 'Pearson');


%PCA on the similarity matrix
[PCAcoeff, PCAcomp] = pcacov(stcl_sim); %#ok<NASGU>
PC1 = PCAcoeff(:,1);
PC1 = PC1-min(PC1); PC1 = PC1/max(PC1); %normalize so as to allow linear combination
PC2 = PCAcoeff(:,2);
PC2 = PC2-min(PC2); PC2 = PC2/max(PC2); %#ok<NASGU>

coord_cluster_st = solve_collisions(PC1, node_size, collision_separator);

%% II. Coordinates of the second cluster layer (resources)

fprintf('Calculating coordinates of the resources clusters layer...\n')

assmat_clcl = ... %cluster-cluster
    assmat( nb_strains+1:nb_strains+nb_clusters_st+nb_clusters_rs, ...
    nb_strains+1:nb_strains+nb_clusters_st+nb_clusters_rs);

coord_cluster_rs = zeros(nb_clusters_rs, 1);

for i = 1:nb_clusters_rs
    profile = assmat_clcl(:,i+nb_clusters_st)==1;
    
    if isempty(find(any(profile),1))
        coord_cluster_rs(i) = -1; % resource clusters that are not attached to
        %any strain cluster
    else
        coord_cluster_rs(i) = mean(coord_cluster_st(profile)); % barycenter of the coordinates
        %of the strain clusters to which this resource cluster is connected
    end
    
end

coord_cluster_rs = coord_cluster_rs-min(coord_cluster_rs); %normalisation before
coord_cluster_rs = coord_cluster_rs/max(coord_cluster_rs); %collision solving
coord_cluster_rs = solve_collisions(coord_cluster_rs, node_size, collision_separator);
%zooming in on the resource clusters layer for it to have the same size
%as the strain clusters layer.
zooming_factor_rs = (max(coord_cluster_st)-min(coord_cluster_st)) / (max(coord_cluster_rs)-min(coord_cluster_rs));
coord_cluster_rs = coord_cluster_rs * zooming_factor_rs;

%% III. Coordinates of the left- and righmost layers (strains and resources)

fprintf('Calculating coordinates of the strains and subtrates layers...\n')

assmat_stcl = ... %strain-cluster
    assmat( 1:nb_strains+nb_clusters_st, 1:nb_strains+nb_clusters_st);
assmat_clrs = ... %cluster-resource
    assmat( nb_strains+nb_clusters_st+1:end, nb_strains+nb_clusters_st+1:end);

%strain layer
associated_strains = zeros(nb_clusters_st, 1); %nb. of strains already linked to a strain cluster
coord_x_strain = zeros(nb_strains, 1);
coord_y_strain = zeros(nb_strains, 1);

for i = 1:length(assmat_stcl)
    for j = 1:length(assmat_stcl)
        if assmat_stcl(i,j)
            coord_x_strain(i) = 0.8*layer_size-2.5*node_size_small*associated_strains(j-nb_strains);
            %0 if it's the first strain associated to this cluster, and
            %increasing leftwards if there is more than one
            coord_y_strain(i) = coord_cluster_st(j-nb_strains);
            
            associated_strains(j-nb_strains) = associated_strains(j-nb_strains)+1;
        end
    end
end

%resource layer
associated_resources = zeros(nb_clusters_rs, 1);
coord_x_resource = zeros(nb_resources, 1);
coord_y_resource = zeros(nb_resources, 1);

for i = 1:length(assmat_clrs)
    for j = 1:length(assmat_clrs)
        if assmat_clrs(i,j)
            coord_x_resource(j-nb_clusters_rs) = 2.2*layer_size+2.5*node_size_small*associated_resources(i);
            %3*layer_size if it's the first resource associated to this cluster,
            %and increasing rightwards if there is more than one
            coord_y_resource(j-nb_clusters_rs) = coord_cluster_rs(i);
            
            associated_resources(i) = associated_resources(i)+1;
        end
    end
end


%% IV. Layout of the 4 layers

fprintf('Computing final layout and writing to file...\n')

% clf
% hold on
file = create_gml_with_headers(outfile); %creating GML file

%plotting the clusters
% plot(1*ones(nb_clusters_st, 1), coord_cluster_st, 'o', 'MarkerSize', 18, 'MarkerFaceColor', 'b')
% plot(2*ones(nb_clusters_rs, 1), coord_cluster_rs, 'o', 'MarkerSize', 18, 'MarkerFaceColor', 'r')
for i = 1:nb_clusters_st
    outdegree = sum(full(assmat_clcl(i,nb_clusters_st+1:end)).*associated_resources');
    %outdegree = length(find(assmat_clcl(i,:)));
    insert_node(file, i, num2str(outdegree), 1*layer_size, coord_cluster_st(i), node_size, ...
        'oval', clusterColor, degreeFontSize, 0, 'e');
end

for i = 1+nb_clusters_st:nb_clusters
    indegree = length(find(assmat_clcl(:,i)));
    insert_node(file, i, num2str(indegree), 2*layer_size, coord_cluster_rs(i-nb_clusters_st), node_size_verysmall, ...
        cluster_shape, clusterColor, degreeFontSize, 0, 'w');
end

for i = 1:nb_strains
    name = strains{i,2};
    insert_node(file, i+nb_clusters, name, coord_x_strain(i), coord_y_strain(i), node_size_small, ...
        strain_shape, strainColor, nameFontSize, 270, 'w');
end

for i = 1:nb_resources
    name = resources{i,2};
    insert_node(file, i+nb_clusters+nb_strains, name, coord_x_resource(i), coord_y_resource(i), node_size_verysmall, ...
        resource_shape, resourceColor, nameFontSize, 90, 'e');
end

%cluster-cluster links
for i = 1:nb_clusters
    for j = 1:nb_clusters
        if assmat_clcl(i,j)
            %plot([1 2], [coord_clusters(i) coord_clusters(j)], 'Color', [0.7 0.7 0.7])
            insert_edge(file, i, j, edgeColor, ...
                1*layer_size, coord_cluster_st(i), ... %source's x and y coordinates
                2*layer_size, coord_cluster_rs(j-nb_clusters_st) ); %target's x and y coordinates
        end
    end
end

%strain-cluster links
for i = 1:length(assmat_stcl)
    for j = 1:length(assmat_stcl)
        if assmat_stcl(i,j)
            insert_edge(file, i+nb_clusters, j-nb_strains, edgeColor, ...
                coord_x_strain(i), coord_y_strain(i), ...
                1*layer_size, coord_cluster_st(j-nb_strains) );
        end
    end
end

%cluster-resource links
for i = 1:length(assmat_clrs)
    for j = 1:length(assmat_clrs)
        if assmat_clrs(i,j)
            insert_edge(file, i+nb_clusters_st, j-nb_clusters_rs+nb_strains+nb_clusters, edgeColor, ...
                2*layer_size, coord_cluster_rs(i), ...
                coord_x_resource(j-nb_clusters_rs), coord_y_resource(j-nb_clusters_rs) );
        end
    end
end

end_gml_file(file);

end


function coord = solve_collisions(coord, node_size, collision_separator)
%takes as arguments a vector of coordinates normalised to [0;1] and the
%nominal size of a node. Returns a vector of coordinates no more
%normalised, but where the minimum distance between two nodes is node_size,
%while distances that are more than that are kept (assuming that nodes are
%round-shaped)

coord = coord * length(coord) * node_size;
%now in the perfect scenario (nodes all at node_size from their two
%neighbours) there would be nothing to change

%sort the coordinates in increasing order
[coord order] = sort(coord);
[tmp order_orig] = sort(order); %#ok<ASGLU> % the original vector will be reconstructed
%as coord(order_orig)

while 1
    
    distances = diff(coord);
    if isempty(find(distances<collision_separator, 1))
        break
    end
    
    collision = find(distances<collision_separator, 1) + 1;
    
    coord(collision:end) = coord(collision:end)+collision_separator-distances(collision-1) ...
        + 1e-10; %rounding errors may happen
end

coord = coord(order_orig); %restoring the original order of the nodes

end

function fid = create_gml_with_headers(outfile)
%opening the target file
fid = fopen(outfile, 'w');
fprintf(fid, [
    'graph [\n' ...
    'hierarchic 1\n' ...
    'directed 1\n\n' ]);
end

function insert_node(fid, id, label, x, y, size, type, nodeColor, fontsize, rotangle, anchor) %#ok<INUSL>
fprintf(fid, [...
    'node [\n' ...
    '\tid %i\n' ...
    '\tlabel "%s"\n' ...
    '\tgraphics [\n' ...
    '\t\tx %3.3f\n' ...
    '\t\ty %3.3f\n' ...
    '\t\tw %g\n' ...
    '\t\th %g\n' ...
    '\t\ttype "%s"\n' ...
    '\t\tfill "#%s"\n' ...
    '\t]\n' ...
    '\tLabelGraphics [\n' ...
    '\t\ttext "%s"\n' ...
    '\t\tfontSize %i\n' ...
    '\t\trotationAngle %g\n' ...
    '\t\tanchor "%s"\n' ...
    '\t]\n' ...
    ']\n' ], id, eval('sprintf(label)'), x, y, size, size, type, nodeColor, ...
    eval('sprintf(label)'), fontsize, rotangle, anchor);
end

function insert_edge(fid, source_id, target_id, edgeColor, xsource, ysource, xtarget, ytarget)
global layer_size;
fprintf(fid, [...
    'edge [\n' ...
    '\tlabel ""\n' ...
    '\tsource %i\n' ...
    '\ttarget %i\n' ...
    '\tgraphics [\n' ...
    '\t\tsmoothBends 1\n' ...
    '\t\tfill "#%s"\n' ...
    '\t\tLine [\n' ...
    '\t\t\tpoint [ x %3.3f y %3.3f ]\n' ...
    '\t\t\tpoint [ x %3.3f y %3.3f ]\n' ...
    '\t\t\tpoint [ x %3.3f y %3.3f ]\n' ...
    '\t\t\tpoint [ x %3.3f y %3.3f ]\n' ...
    '\t\t]\n' ...
    '\t]\n' ...
    ']\n' ], source_id, target_id, edgeColor, ...
    xsource, ysource, xsource+layer_size/4, ysource, xtarget-layer_size/4, ytarget, xtarget, ytarget);
end

function end_gml_file(fid)
fprintf(fid, '\n\n]');
fclose(fid);
end
