# Supplementary material for: Correction: Use of a Four-Tiered Graph to Parse the Factors Leading to Phenotypic Clustering in Bacteria: A Case Study Based on Samples from the Aletsch Glacier
Source: PLoS One. 2013 Jun 18;8(6):10.1371/annotation/3f02ad8b-6dac-4460-a969-90b3f5eb1306. doi: 10.1371/annotation/3f02ad8b-6dac-4460-a969-90b3f5eb1306 (PMC3686615; doi:10.1371/annotation/3f02ad8b-6dac-4460-a969-90b3f5eb1306)
Supplement: Supplementary file 1 [file pone.3f02ad8b-6dac-4460-a969-90b3f5eb1306.s001.zip › README.txt]

This MATLAB code is provided in beta version; questions should be emailed to nperony@ethz.ch

Users should first run RUN_FIRST_script_import_data_and_create_structures.m, which is a script
whose role is to import the phenotypic profile data and identify the phenotypic clusters based
on those. In order to do this, the script calls the functions display_hierarchy and then
creates an association matrix using the function create_cluster_cluster_assmat.
Once this is done, the user can call the function four_tiered_layout with the arguments
described in the header (call "help four_tiered_layout" for help).

The code is documented and should be easy to follow to people familiar with MATLAB syntax.
