# Supplementary material for: Correction: Use of a Four-Tiered Graph to Parse the Factors Leading to Phenotypic Clustering in Bacteria: A Case Study Based on Samples from the Aletsch Glacier
Source: PLoS One. 2013 Jun 18;8(6):10.1371/annotation/3f02ad8b-6dac-4460-a969-90b3f5eb1306. doi: 10.1371/annotation/3f02ad8b-6dac-4460-a969-90b3f5eb1306 (PMC3686615; doi:10.1371/annotation/3f02ad8b-6dac-4460-a969-90b3f5eb1306)
Supplement: Supplementary file 1 [file pone.3f02ad8b-6dac-4460-a969-90b3f5eb1306.s001.zip › RUN_FIRST_script_import_data_and_create_structures.m]

%Importing data from a comma-separated value file (see sample file for more details)
data_import = importdata('sample_data/enzymatic_profile.csv');

strains = data_import.textdata(1,2:end);
resources = data_import.textdata(2:end, 1);
util_patterns = data_import.data;
%Deleting quotes (sometimes added by programs like MS Excel when exporting to a csv file
strains = strrep(strains, '"', '');
resources = strrep(resources, '"', '');

%indexing resources and strains
nb_resources = length(resources);
nb_strains = length(strains);
resources = [num2cell(1:nb_resources)' resources];
strains = [num2cell(1:nb_strains)' strains'];

%creating association matrices by computing similarity (1-Hamming distance) for each dyad
similarity_vec_rs = 1 - pdist(util_patterns, 'hamming')';  % rs = resources (carbons substrates or enzymes for example)
similarity_vec_st = 1 - pdist(util_patterns', 'hamming')'; % st = bacterial strains

similarity_rs = zeros(nb_resources);
similarity_st = zeros(nb_strains);

index = 1;
for i = 1:nb_resources
    for j = 1:nb_resources
        if i<j
            similarity_rs(i,j) = similarity_vec_rs(index);
            similarity_rs(j,i) = similarity_vec_rs(index);
            index = index+1;
        end
    end
end

index = 1;
for i = 1:nb_strains
    for j = 1:nb_strains
        if i<j
            similarity_st(i,j) = similarity_vec_st(index);
            similarity_st(j,i) = similarity_vec_st(index);
            index = index+1;
        end
    end
end

% creating cluster structure: this step analyses the phenotypic profile of
% both the bacterial strains and the resources and displays it in a
% hierarchical way. Clusters are listed from very generic (highest level)
% profile to very specialised (lowest level) profile, and their link is
% displayed/stored in order to build a phenotypic profile tree if need be.
clusters_st = display_hierarchy(util_patterns', strains);
nb_clusters_st = size(clusters_st(:,3), 1);
clusters_rs = display_hierarchy(util_patterns, resources);
nb_clusters_rs = size(clusters_rs(:,3), 1);


% now building a complete association matrix: strains to strain clusters to
% resource clusters to resources
[assmat_complete names_all] = create_cluster_cluster_assmat(clusters_st, clusters_rs, strains, resources);

%display the sparse matrix (it has three blocks of links: strain to strain
%clusters, strain clusters to resource clusters and resource clusters to
%resources)
spy(assmat_complete)
title('Complete association matrix')


clear data_import i j index similarity_vec*
